# Supplementary material for: A novel framework to build saliva‐based DNA methylation biomarkers: Quantifying systemic chronic inflammation as a case study
Source: Aging Cell. 2025 Jan 30;24(4):e14444. doi: 10.1111/acel.14444 (PMC11984670; doi:10.1111/acel.14444)
Supplement: Supplementary file 1 — Appendix S1. [file ACEL-24-e14444-s001.zip]

Archive with 2 entries (2 files):
- 3_Schmunk_et_al_2024_SupplementaryInformation.pdf
- 3_Schmunk_et_al_2024_SupplementaryTables.xlsx
