# Supplementary material for: A novel framework to build saliva‐based DNA methylation biomarkers: Quantifying systemic chronic inflammation as a case study
Source: Aging Cell. 2025 Jan 30;24(4):e14444. doi: 10.1111/acel.14444 (PMC11984670; doi:10.1111/acel.14444)
Supplement: Supplementary file 1 — Appendix S1. [file ACEL-24-e14444-s001.zip › 3_Schmunk_et_al_2024_SupplementaryTables.xlsx]

## Sheet: Schmunk_et_al_2024_TableS4
Correlation test	Rp	p-value
chronoage_chronoage	1	0
chronoage_InflammAge	0.921018	7.77103e-26
chronoage_SkinBloodAge	0.965733	2.9316e-36
chronoage_HorvathAge	0.920383	9.75052e-26
chronoage_HannumAge	0.926165	1.14568e-26
chronoage_PedBEAge	0.473946	0.0001142
chronoage_PhenoAge	0.880706	8.32847e-21
chronoage_PCGrimAge	0.968077	3.74486e-37
chronoage_DunedinPACE	0.0488504	0.708505
chronoage_InflammAgeAccel	3.24917e-16	1
chronoage_SkinBloodAgeAccel	1.6841e-16	1
chronoage_HorvathAgeAccel	8.331e-17	1
chronoage_HannumAgeAccel	-6.87549e-17	1
chronoage_PedBEAgeAccel	4.12292e-16	1
chronoage_PhenoAgeAccel	-2.13118e-16	1
chronoage_PCGrimAgeAccel	2.36575e-16	1
chronoage_DunedinPACEAgeAccel	2.05996e-16	1
blood_out_ref_range_chronoage	0.499102	4.234e-05
blood_out_ref_range_InflammAge	0.587931	6.29351e-07
blood_out_ref_range_SkinBloodAge	0.479674	9.17226e-05
blood_out_ref_range_HorvathAge	0.524367	1.44072e-05
blood_out_ref_range_HannumAge	0.506464	3.11983e-05
blood_out_ref_range_PedBEAge	-0.108119	0.406877
blood_out_ref_range_PhenoAge	0.564612	2.14123e-06
blood_out_ref_range_PCGrimAge	0.453464	0.000242442
blood_out_ref_range_DunedinPACE	-0.104458	0.423041
blood_out_ref_range_InflammAgeAccel	0.329249	0.00956973
blood_out_ref_range_SkinBloodAgeAccel	-0.00895925	0.945366
blood_out_ref_range_HorvathAgeAccel	0.166237	0.200396
blood_out_ref_range_HannumAgeAccel	0.11724	0.368205
blood_out_ref_range_PedBEAgeAccel	-0.39142	0.00181267
blood_out_ref_range_PedBEAgeAccel	0.264007	0.039789
blood_out_ref_range_PCGrimAgeAccel	-0.118511	0.362999
blood_out_ref_range_DunedinPACEAgeAccel	-0.128993	0.321797

## Sheet: Schmunk_et_al_2024_TableS7
Outcome	Disease_Name	Disease_Category	n	n_event	percent_female_cases	mean_age_case	sd_age_case	HR	LCI	UCI	P	local_P	global_P	adjusted_p_values_fdr	Predictor
AF	Atrial Fibrillation	Diseases of the Circulatory System	11723	517	0.497	70.3	9.4	1.23	1.11	1.36	0.00012	0.63	0.57	0.00034623	GrimAgeAccel
AF	Atrial Fibrillation	Diseases of the Circulatory System	11723	517	0.497	70.3	9.4	1.2	1.11	1.3	2.5e-06	0.36	0.55	1.28155e-05	PhenoAgeAccel
AF	Atrial Fibrillation	Diseases of the Circulatory System	11723	517	0.497	70.3	9.4	1.16	1.06	1.28	0.0022	0.78	0.57	0.00476066	DunedinPACE
AF	Atrial Fibrillation	Diseases of the Circulatory System	11723	517	0.497	70.3	9.4	1.11	1.02	1.21	0.017	0.31	0.57	0.0302222	CRP Levels
AF	Atrial Fibrillation	Diseases of the Circulatory System	11723	517	0.497	70.3	9.4	1.07	0.987	1.16	0.099	0.39	0.54	0.140139	InflammAgeAccel
AF	Atrial Fibrillation	Diseases of the Circulatory System	11723	517	0.497	70.3	9.4	1.01	0.932	1.1	0.75	0.33	0.54	0.804878	SkinBloodAgeAccel
agranulocytosis	Agranulocytosis	Haematological/Immunological conditions	13957	96	0.677	60.2	10.2	1.52	1.23	1.87	8.4e-05	0.019	0.28	0.000262438	DunedinPACE
agranulocytosis	Agranulocytosis	Haematological/Immunological conditions	13957	96	0.677	60.2	10.2	1.45	1.2	1.75	0.00012	0.69	0.27	0.00034623	InflammAgeAccel
agranulocytosis	Agranulocytosis	Haematological/Immunological conditions	13957	96	0.677	60.2	10.2	1.41	1.17	1.71	0.00038	0.22	0.28	0.000978732	PhenoAgeAccel
agranulocytosis	Agranulocytosis	Haematological/Immunological conditions	13957	96	0.677	60.2	10.2	1.23	0.982	1.53	0.072	0.13	0.27	0.108617	GrimAgeAccel
agranulocytosis	Agranulocytosis	Haematological/Immunological conditions	13957	96	0.677	60.2	10.2	1.12	0.92	1.37	0.25	0.98	0.27	0.315789	SkinBloodAgeAccel
agranulocytosis	Agranulocytosis	Haematological/Immunological conditions	13957	96	0.677	60.2	10.2	1.02	0.832	1.24	0.88	0.4	0.27	0.903969	CRP Levels
AKI	Acute Kidney Injury	Diseases of the genitourinary system	12532	289	0.457	72.8	9.89	1.6	1.41	1.82	2.3e-13	0.29	0.54	4.18759e-12	GrimAgeAccel
AKI	Acute Kidney Injury	Diseases of the genitourinary system	12532	289	0.457	72.8	9.89	1.42	1.26	1.61	2.1e-08	0.86	0.55	1.7325e-07	DunedinPACE
AKI	Acute Kidney Injury	Diseases of the genitourinary system	12532	289	0.457	72.8	9.89	1.31	1.19	1.44	2.7e-08	0.6	0.45	2.19323e-07	PhenoAgeAccel
AKI	Acute Kidney Injury	Diseases of the genitourinary system	12532	289	0.457	72.8	9.89	1.2	1.08	1.33	0.00074	0.57	0.43	0.00179229	InflammAgeAccel
AKI	Acute Kidney Injury	Diseases of the genitourinary system	12532	289	0.457	72.8	9.89	1.18	1.04	1.33	0.0083	0.81	0.47	0.0161712	CRP Levels
AKI	Acute Kidney Injury	Diseases of the genitourinary system	12532	289	0.457	72.8	9.89	1.05	0.945	1.18	0.35	0.2	0.44	0.416216	SkinBloodAgeAccel
aspiration_pneumo	Aspiration Pneumonitis	Diseases of the Respiratory System	12769	80	0.488	71.1	12.5	1.76	1.4	2.21	9e-07	0.12	0.89	5.16522e-06	GrimAgeAccel
aspiration_pneumo	Aspiration Pneumonitis	Diseases of the Respiratory System	12769	80	0.488	71.1	12.5	1.57	1.26	1.96	7e-05	0.00031	0.89	0.000226748	DunedinPACE
aspiration_pneumo	Aspiration Pneumonitis	Diseases of the Respiratory System	12769	80	0.488	71.1	12.5	1.37	1.16	1.61	0.00019	0.2	0.96	0.000528	PhenoAgeAccel
aspiration_pneumo	Aspiration Pneumonitis	Diseases of the Respiratory System	12769	80	0.488	71.1	12.5	1.31	1.09	1.57	0.0041	0.83	0.95	0.0083583	InflammAgeAccel
aspiration_pneumo	Aspiration Pneumonitis	Diseases of the Respiratory System	12769	80	0.488	71.1	12.5	1.16	0.933	1.44	0.18	0.0034	0.91	0.2376	CRP Levels
aspiration_pneumo	Aspiration Pneumonitis	Diseases of the Respiratory System	12769	80	0.488	71.1	12.5	1.02	0.831	1.26	0.82	0.85	0.93	0.860755	SkinBloodAgeAccel
bacterial	Bacterial Infection	Infectious Diseases	13532	962	0.561	61.5	14.5	1.25	1.16	1.34	3.2e-10	0.98	0.28	4.12098e-09	DunedinPACE
bacterial	Bacterial Infection	Infectious Diseases	13532	962	0.561	61.5	14.5	1.21	1.13	1.3	8.9e-08	0.99	0.28	6.10286e-07	GrimAgeAccel
bacterial	Bacterial Infection	Infectious Diseases	13532	962	0.561	61.5	14.5	1.16	1.09	1.24	2.6e-06	0.8	0.28	1.30743e-05	PhenoAgeAccel
bacterial	Bacterial Infection	Infectious Diseases	13532	962	0.561	61.5	14.5	1.11	1.04	1.18	0.0011	0.36	0.28	0.00255859	InflammAgeAccel
bacterial	Bacterial Infection	Infectious Diseases	13532	962	0.561	61.5	14.5	1.1	1.03	1.18	0.0027	0.016	0.28	0.00565714	CRP Levels
bacterial	Bacterial Infection	Infectious Diseases	13532	962	0.561	61.5	14.5	1.01	0.944	1.07	0.87	0.37	0.28	0.895439	SkinBloodAgeAccel
benign_colon	Benign Neoplasm - Colon	Benign Neoplasm/CIN	12362	646	0.489	62.7	8.12	1.29	1.18	1.4	1.2e-08	0.96	0.94	1.03869e-07	GrimAgeAccel
benign_colon	Benign Neoplasm - Colon	Benign Neoplasm/CIN	12362	646	0.489	62.7	8.12	1.26	1.16	1.37	4.2e-08	0.58	0.95	3.168e-07	DunedinPACE
benign_colon	Benign Neoplasm - Colon	Benign Neoplasm/CIN	12362	646	0.489	62.7	8.12	1.18	1.1	1.28	1.5e-05	0.65	0.94	5.91045e-05	PhenoAgeAccel
benign_colon	Benign Neoplasm - Colon	Benign Neoplasm/CIN	12362	646	0.489	62.7	8.12	1.15	1.07	1.24	0.0002	0.027	0.93	0.00055288	InflammAgeAccel
benign_colon	Benign Neoplasm - Colon	Benign Neoplasm/CIN	12362	646	0.489	62.7	8.12	1.13	1.04	1.22	0.0022	0.45	0.94	0.00476066	SkinBloodAgeAccel
benign_colon	Benign Neoplasm - Colon	Benign Neoplasm/CIN	12362	646	0.489	62.7	8.12	1.07	0.988	1.16	0.096	0.92	0.95	0.137366	CRP Levels
bronchiectasis	Bronchiectasis	Diseases of the Respiratory System	11923	115	0.591	67.1	8.2	1.5	1.23	1.83	5.5e-05	0.96	0.091	0.000183797	GrimAgeAccel
bronchiectasis	Bronchiectasis	Diseases of the Respiratory System	11923	115	0.591	67.1	8.2	1.37	1.17	1.59	5.8e-05	0.68	0.099	0.000192604	PhenoAgeAccel
bronchiectasis	Bronchiectasis	Diseases of the Respiratory System	11923	115	0.591	67.1	8.2	1.36	1.12	1.65	0.0018	0.3	0.089	0.00399328	DunedinPACE
bronchiectasis	Bronchiectasis	Diseases of the Respiratory System	11923	115	0.591	67.1	8.2	1.28	1.08	1.5	0.004	0.36	0.093	0.00818605	InflammAgeAccel
bronchiectasis	Bronchiectasis	Diseases of the Respiratory System	11923	115	0.591	67.1	8.2	1.25	1.04	1.49	0.016	0.062	0.083	0.0290309	CRP Levels
bronchiectasis	Bronchiectasis	Diseases of the Respiratory System	11923	115	0.591	67.1	8.2	1.05	0.872	1.25	0.63	0.33	0.086	0.694447	SkinBloodAgeAccel
CHD_NOS	Coronary Heart Disease (not otherwise specified)	Diseases of the Circulatory System	11693	559	0.388	65.9	8.16	1.31	1.19	1.43	7.7e-09	0.87	0.13	7.13263e-08	GrimAgeAccel
CHD_NOS	Coronary Heart Disease (not otherwise specified)	Diseases of the Circulatory System	11693	559	0.388	65.9	8.16	1.28	1.17	1.4	4.1e-08	0.33	0.12	3.13739e-07	DunedinPACE
CHD_NOS	Coronary Heart Disease (not otherwise specified)	Diseases of the Circulatory System	11693	559	0.388	65.9	8.16	1.11	1.02	1.2	0.011	0.26	0.13	0.0208921	PhenoAgeAccel
CHD_NOS	Coronary Heart Disease (not otherwise specified)	Diseases of the Circulatory System	11693	559	0.388	65.9	8.16	1.11	1.02	1.21	0.015	0.6	0.12	0.0274048	CRP Levels
CHD_NOS	Coronary Heart Disease (not otherwise specified)	Diseases of the Circulatory System	11693	559	0.388	65.9	8.16	1.07	0.985	1.16	0.11	0.17	0.12	0.154468	InflammAgeAccel
CHD_NOS	Coronary Heart Disease (not otherwise specified)	Diseases of the Circulatory System	11693	559	0.388	65.9	8.16	1.04	0.962	1.13	0.31	0.029	0.12	0.375413	SkinBloodAgeAccel
cholecystitis	Cholecystitis	Diseases of the Digestive System	14313	314	0.704	58.4	12.4	1.26	1.13	1.4	2.8e-05	0.42	0.18	0.000100571	InflammAgeAccel
cholecystitis	Cholecystitis	Diseases of the Digestive System	14313	314	0.704	58.4	12.4	1.18	1.05	1.34	0.007	0.34	0.18	0.013791	DunedinPACE
cholecystitis	Cholecystitis	Diseases of the Digestive System	14313	314	0.704	58.4	12.4	1.13	1.02	1.27	0.026	0.33	0.17	0.0444272	PhenoAgeAccel
cholecystitis	Cholecystitis	Diseases of the Digestive System	14313	314	0.704	58.4	12.4	1.13	0.995	1.29	0.06	0.35	0.17	0.0915607	GrimAgeAccel
cholecystitis	Cholecystitis	Diseases of the Digestive System	14313	314	0.704	58.4	12.4	1.09	0.976	1.23	0.12	0.12	0.17	0.165431	CRP Levels
cholecystitis	Cholecystitis	Diseases of the Digestive System	14313	314	0.704	58.4	12.4	1.04	0.927	1.16	0.53	0.75	0.17	0.600515	SkinBloodAgeAccel
cholelithiasis	Cholelithiasis	Diseases of the Digestive System	14228	505	0.739	58.3	12.4	1.23	1.11	1.35	3.5e-05	0.98	0.24	0.000124027	DunedinPACE
cholelithiasis	Cholelithiasis	Diseases of the Digestive System	14228	505	0.739	58.3	12.4	1.2	1.11	1.31	2.1e-05	0.34	0.24	7.92e-05	InflammAgeAccel
cholelithiasis	Cholelithiasis	Diseases of the Digestive System	14228	505	0.739	58.3	12.4	1.15	1.05	1.26	0.0019	0.45	0.24	0.00418	CRP Levels
cholelithiasis	Cholelithiasis	Diseases of the Digestive System	14228	505	0.739	58.3	12.4	1.12	1.03	1.23	0.0094	0.1	0.24	0.0181802	PhenoAgeAccel
cholelithiasis	Cholelithiasis	Diseases of the Digestive System	14228	505	0.739	58.3	12.4	1.11	1	1.23	0.044	0.048	0.24	0.0704	GrimAgeAccel
cholelithiasis	Cholelithiasis	Diseases of the Digestive System	14228	505	0.739	58.3	12.4	1.07	0.978	1.17	0.14	0.51	0.24	0.189538	SkinBloodAgeAccel
COPD	Chronic Obstructive Pulmonary Disease	Diseases of the Respiratory System	12668	448	0.614	63.9	9.52	2.6	2.37	2.84	9.7e-96	0.33	0.8	2.5608e-93	GrimAgeAccel
COPD	Chronic Obstructive Pulmonary Disease	Diseases of the Respiratory System	12668	448	0.614	63.9	9.52	2.02	1.85	2.21	4.7e-56	0.68	0.86	8.272e-54	DunedinPACE
COPD	Chronic Obstructive Pulmonary Disease	Diseases of the Respiratory System	12668	448	0.614	63.9	9.52	1.34	1.23	1.47	1.2e-10	0.72	0.96	1.62462e-09	PhenoAgeAccel
COPD	Chronic Obstructive Pulmonary Disease	Diseases of the Respiratory System	12668	448	0.614	63.9	9.52	1.31	1.2	1.43	7.3e-09	0.39	0.97	6.88286e-08	CRP Levels
COPD	Chronic Obstructive Pulmonary Disease	Diseases of the Respiratory System	12668	448	0.614	63.9	9.52	1.23	1.13	1.35	4.4e-06	0.2	0.89	2.05593e-05	InflammAgeAccel
COPD	Chronic Obstructive Pulmonary Disease	Diseases of the Respiratory System	12668	448	0.614	63.9	9.52	1.01	0.924	1.11	0.8	0.098	0.91	0.848193	SkinBloodAgeAccel
crohns	Crohns Disease	Diseases of the Digestive System	13346	38	0.5	51.7	10.7	1.9	1.38	2.61	7.7e-05	0.65	0.24	0.000243449	DunedinPACE
crohns	Crohns Disease	Diseases of the Digestive System	13346	38	0.5	51.7	10.7	1.61	1.19	2.17	0.0019	0.48	0.23	0.00418	CRP Levels
crohns	Crohns Disease	Diseases of the Digestive System	13346	38	0.5	51.7	10.7	1.59	1.18	2.14	0.0022	0.59	0.23	0.00476066	PhenoAgeAccel
crohns	Crohns Disease	Diseases of the Digestive System	13346	38	0.5	51.7	10.7	1.48	1.07	2.04	0.017	0.47	0.23	0.0302222	GrimAgeAccel
crohns	Crohns Disease	Diseases of the Digestive System	13346	38	0.5	51.7	10.7	1.38	1.01	1.89	0.041	0.84	0.23	0.0666092	InflammAgeAccel
crohns	Crohns Disease	Diseases of the Digestive System	13346	38	0.5	51.7	10.7	1.09	0.795	1.51	0.58	0.72	0.22	0.651574	SkinBloodAgeAccel
diab_eye	Diabetic Eye Disease	Diseases of the Eye	14365	343	0.496	61.5	10.4	1.52	1.36	1.7	8.8e-14	0.95	0.18	1.936e-12	DunedinPACE
diab_eye	Diabetic Eye Disease	Diseases of the Eye	14365	343	0.496	61.5	10.4	1.26	1.12	1.42	9.1e-05	0.62	0.16	0.000279349	GrimAgeAccel
diab_eye	Diabetic Eye Disease	Diseases of the Eye	14365	343	0.496	61.5	10.4	1.24	1.14	1.35	9.6e-07	0.3	0.15	5.45032e-06	PhenoAgeAccel
diab_eye	Diabetic Eye Disease	Diseases of the Eye	14365	343	0.496	61.5	10.4	1.16	1.04	1.3	0.0099	0.016	0.16	0.0190774	CRP Levels
diab_eye	Diabetic Eye Disease	Diseases of the Eye	14365	343	0.496	61.5	10.4	1.09	0.982	1.21	0.11	0.81	0.16	0.154468	InflammAgeAccel
diab_eye	Diabetic Eye Disease	Diseases of the Eye	14365	343	0.496	61.5	10.4	1.04	0.938	1.15	0.45	0.077	0.15	0.523348	SkinBloodAgeAccel
diabetes	Diabetes Mellitus	Diseases of the Endocrine System	12981	567	0.471	61.2	9.13	1.46	1.33	1.59	2e-17	0.087	0.21	5.02857e-16	DunedinPACE
diabetes	Diabetes Mellitus	Diseases of the Endocrine System	12981	567	0.471	61.2	9.13	1.29	1.17	1.41	6.7e-08	0.25	0.16	4.78054e-07	GrimAgeAccel
diabetes	Diabetes Mellitus	Diseases of the Endocrine System	12981	567	0.471	61.2	9.13	1.27	1.16	1.38	1.3e-07	0.02	0.14	8.68861e-07	CRP Levels
diabetes	Diabetes Mellitus	Diseases of the Endocrine System	12981	567	0.471	61.2	9.13	1.25	1.16	1.36	5e-08	0.027	0.16	3.71831e-07	PhenoAgeAccel
diabetes	Diabetes Mellitus	Diseases of the Endocrine System	12981	567	0.471	61.2	9.13	1.02	0.938	1.11	0.65	0.64	0.15	0.710559	SkinBloodAgeAccel
diabetes	Diabetes Mellitus	Diseases of the Endocrine System	12981	567	0.471	61.2	9.13	1	0.922	1.09	0.98	0.16	0.15	0.9856	InflammAgeAccel
digestive	Infection - Digestive System	Infectious Diseases	14613	341	0.619	59.3	14	1.29	1.15	1.45	1.2e-05	0.69	0.76	4.95e-05	DunedinPACE
digestive	Infection - Digestive System	Infectious Diseases	14613	341	0.619	59.3	14	1.23	1.09	1.39	0.00052	0.94	0.77	0.00130123	GrimAgeAccel
digestive	Infection - Digestive System	Infectious Diseases	14613	341	0.619	59.3	14	1.19	1.07	1.32	0.0012	0.4	0.77	0.00275478	CRP Levels
digestive	Infection - Digestive System	Infectious Diseases	14613	341	0.619	59.3	14	1.11	1	1.24	0.047	0.67	0.76	0.0745225	InflammAgeAccel
digestive	Infection - Digestive System	Infectious Diseases	14613	341	0.619	59.3	14	1.11	0.993	1.23	0.067	0.6	0.77	0.101364	PhenoAgeAccel
digestive	Infection - Digestive System	Infectious Diseases	14613	341	0.619	59.3	14	0.958	0.862	1.07	0.43	0.67	0.76	0.502301	SkinBloodAgeAccel
gastritis_duodenitis	Gastritis	Diseases of the Digestive System	13419	834	0.614	58.1	12.4	1.23	1.14	1.33	8.3e-08	0.74	0.78	5.8432e-07	GrimAgeAccel
gastritis_duodenitis	Gastritis	Diseases of the Digestive System	13419	834	0.614	58.1	12.4	1.16	1.07	1.25	0.00012	0.23	0.77	0.00034623	DunedinPACE
gastritis_duodenitis	Gastritis	Diseases of the Digestive System	13419	834	0.614	58.1	12.4	1.13	1.06	1.21	0.0003	0.83	0.78	0.000792	CRP Levels
gastritis_duodenitis	Gastritis	Diseases of the Digestive System	13419	834	0.614	58.1	12.4	1.08	1.01	1.15	0.033	0.42	0.78	0.0560257	InflammAgeAccel
gastritis_duodenitis	Gastritis	Diseases of the Digestive System	13419	834	0.614	58.1	12.4	1.07	1	1.15	0.039	0.64	0.78	0.0639503	PhenoAgeAccel
gastritis_duodenitis	Gastritis	Diseases of the Digestive System	13419	834	0.614	58.1	12.4	0.914	0.854	0.977	0.0087	0.49	0.77	0.0168882	SkinBloodAgeAccel
IDA	Iron Deficiency Anaemia	Haematological/Immunological conditions	14457	360	0.689	60.2	14.4	1.36	1.21	1.51	5.9e-08	0.66	0.15	4.32667e-07	DunedinPACE
IDA	Iron Deficiency Anaemia	Haematological/Immunological conditions	14457	360	0.689	60.2	14.4	1.23	1.11	1.36	5.3e-05	0.47	0.15	0.000178242	InflammAgeAccel
IDA	Iron Deficiency Anaemia	Haematological/Immunological conditions	14457	360	0.689	60.2	14.4	1.23	1.11	1.36	0.00011	0.28	0.15	0.000328136	CRP Levels
IDA	Iron Deficiency Anaemia	Haematological/Immunological conditions	14457	360	0.689	60.2	14.4	1.21	1.09	1.34	0.00023	0.43	0.14	0.000616447	PhenoAgeAccel
IDA	Iron Deficiency Anaemia	Haematological/Immunological conditions	14457	360	0.689	60.2	14.4	1.11	0.983	1.25	0.093	0.35	0.14	0.133435	GrimAgeAccel
IDA	Iron Deficiency Anaemia	Haematological/Immunological conditions	14457	360	0.689	60.2	14.4	1.06	0.956	1.17	0.27	0.74	0.14	0.335435	SkinBloodAgeAccel
leukaemia	Leukaemia	Cancers	14104	31	0.452	67.1	11.1	1.97	1.39	2.78	0.00012	0.43	0.2	0.00034623	DunedinPACE
leukaemia	Leukaemia	Cancers	14104	31	0.452	67.1	11.1	1.75	1.47	2.08	3.5e-10	0.56	0.084	4.4e-09	PhenoAgeAccel
leukaemia	Leukaemia	Cancers	14104	31	0.452	67.1	11.1	1.6	1.25	2.06	0.00023	0.044	0.17	0.000616447	InflammAgeAccel
leukaemia	Leukaemia	Cancers	14104	31	0.452	67.1	11.1	1.47	1	2.17	0.048	0.21	0.19	0.0756537	GrimAgeAccel
leukaemia	Leukaemia	Cancers	14104	31	0.452	67.1	11.1	1.42	1.15	1.75	0.0012	0.32	0.16	0.00275478	SkinBloodAgeAccel
leukaemia	Leukaemia	Cancers	14104	31	0.452	67.1	11.1	1.4	1.01	1.95	0.042	0.27	0.19	0.0678165	CRP Levels
liver_alc	Alcoholic Liver Disease	Diseases of the Digestive System	11417	37	0.243	58.6	9.27	2.52	1.87	3.39	9.8e-10	0.6	0.71	1.2e-08	GrimAgeAccel
liver_alc	Alcoholic Liver Disease	Diseases of the Digestive System	11417	37	0.243	58.6	9.27	1.97	1.45	2.67	1.3e-05	0.8	0.72	5.23969e-05	DunedinPACE
liver_alc	Alcoholic Liver Disease	Diseases of the Digestive System	11417	37	0.243	58.6	9.27	1.8	1.35	2.39	6.6e-05	0.61	0.69	0.000215111	PhenoAgeAccel
liver_alc	Alcoholic Liver Disease	Diseases of the Digestive System	11417	37	0.243	58.6	9.27	1.5	1.1	2.05	0.01	0.74	0.7	0.0191304	CRP Levels
liver_alc	Alcoholic Liver Disease	Diseases of the Digestive System	11417	37	0.243	58.6	9.27	1.2	0.87	1.65	0.27	0.62	0.7	0.335435	InflammAgeAccel
liver_alc	Alcoholic Liver Disease	Diseases of the Digestive System	11417	37	0.243	58.6	9.27	1.08	0.782	1.49	0.64	0.23	0.7	0.702536	SkinBloodAgeAccel
lrti	Infection - Lower Respiratory Tract	Infectious Diseases	14221	769	0.55	66.5	12.2	1.65	1.54	1.78	1.5e-42	0.99	0.2	1.98e-40	GrimAgeAccel
lrti	Infection - Lower Respiratory Tract	Infectious Diseases	14221	769	0.55	66.5	12.2	1.56	1.45	1.68	1.1e-33	0.84	0.23	8.29714e-32	DunedinPACE
lrti	Infection - Lower Respiratory Tract	Infectious Diseases	14221	769	0.55	66.5	12.2	1.24	1.16	1.32	1.5e-11	0.79	0.16	2.2e-10	PhenoAgeAccel
lrti	Infection - Lower Respiratory Tract	Infectious Diseases	14221	769	0.55	66.5	12.2	1.23	1.15	1.32	1.2e-08	0.18	0.18	1.03869e-07	CRP Levels
lrti	Infection - Lower Respiratory Tract	Infectious Diseases	14221	769	0.55	66.5	12.2	1.22	1.14	1.3	1.7e-09	0.35	0.15	1.90979e-08	InflammAgeAccel
lrti	Infection - Lower Respiratory Tract	Infectious Diseases	14221	769	0.55	66.5	12.2	1.07	0.997	1.14	0.059	0.13	0.16	0.0905581	SkinBloodAgeAccel
myocardial_infarction	Myocardial Infarction	Diseases of the Circulatory System	12304	329	0.34	67	9.28	1.34	1.19	1.5	5.7e-07	0.67	0.72	3.344e-06	DunedinPACE
myocardial_infarction	Myocardial Infarction	Diseases of the Circulatory System	12304	329	0.34	67	9.28	1.28	1.14	1.44	3.7e-05	0.56	0.69	0.00013024	GrimAgeAccel
myocardial_infarction	Myocardial Infarction	Diseases of the Circulatory System	12304	329	0.34	67	9.28	1.23	1.11	1.37	0.00014	0.47	0.72	0.000399568	CRP Levels
myocardial_infarction	Myocardial Infarction	Diseases of the Circulatory System	12304	329	0.34	67	9.28	1.08	0.976	1.2	0.13	0.38	0.68	0.177824	PhenoAgeAccel
myocardial_infarction	Myocardial Infarction	Diseases of the Circulatory System	12304	329	0.34	67	9.28	1.08	0.975	1.2	0.14	0.38	0.68	0.189538	InflammAgeAccel
myocardial_infarction	Myocardial Infarction	Diseases of the Circulatory System	12304	329	0.34	67	9.28	1.01	0.908	1.12	0.86	0.016	0.68	0.890353	SkinBloodAgeAccel
NHL	Non-Hodgkin's Lymphoma	Cancers	13645	59	0.644	64.3	9.79	1.66	1.27	2.17	0.00019	0.14	0.8	0.000528	DunedinPACE
NHL	Non-Hodgkin's Lymphoma	Cancers	13645	59	0.644	64.3	9.79	1.47	1.2	1.81	0.00021	0.8	0.83	0.0005775	InflammAgeAccel
NHL	Non-Hodgkin's Lymphoma	Cancers	13645	59	0.644	64.3	9.79	1.34	0.996	1.8	0.054	0.12	0.79	0.0838588	GrimAgeAccel
NHL	Non-Hodgkin's Lymphoma	Cancers	13645	59	0.644	64.3	9.79	1.27	1.04	1.56	0.017	0.37	0.81	0.0302222	SkinBloodAgeAccel
NHL	Non-Hodgkin's Lymphoma	Cancers	13645	59	0.644	64.3	9.79	1.25	0.999	1.58	0.051	0.76	0.8	0.0794336	PhenoAgeAccel
NHL	Non-Hodgkin's Lymphoma	Cancers	13645	59	0.644	64.3	9.79	1.09	0.838	1.41	0.53	0.91	0.79	0.600515	CRP Levels
nonRh_mitral	Non-rheumatic Mitral valve disorder	Diseases of the Circulatory System	12540	101	0.535	68.4	9.55	1.43	1.16	1.76	0.00091	0.55	0.0068	0.00217412	DunedinPACE
nonRh_mitral	Non-rheumatic Mitral valve disorder	Diseases of the Circulatory System	12540	101	0.535	68.4	9.55	1.38	1.17	1.62	0.0001	0.81	0.0056	0.0003	PhenoAgeAccel
nonRh_mitral	Non-rheumatic Mitral valve disorder	Diseases of the Circulatory System	12540	101	0.535	68.4	9.55	1.32	1.09	1.6	0.0039	0.27	0.0063	0.00801245	CRP Levels
nonRh_mitral	Non-rheumatic Mitral valve disorder	Diseases of the Circulatory System	12540	101	0.535	68.4	9.55	1.27	1.06	1.52	0.0083	0.86	0.006	0.0161712	InflammAgeAccel
nonRh_mitral	Non-rheumatic Mitral valve disorder	Diseases of the Circulatory System	12540	101	0.535	68.4	9.55	1.19	0.941	1.51	0.14	0.33	0.006	0.189538	GrimAgeAccel
nonRh_mitral	Non-rheumatic Mitral valve disorder	Diseases of the Circulatory System	12540	101	0.535	68.4	9.55	1.11	0.914	1.34	0.3	0.43	0.0057	0.364138	SkinBloodAgeAccel
oth_anaemia	Anaemia - other	Haematological/Immunological conditions	14297	487	0.639	62	14.4	1.44	1.31	1.59	1.8e-14	0.29	0.17	4.13217e-13	DunedinPACE
oth_anaemia	Anaemia - other	Haematological/Immunological conditions	14297	487	0.639	62	14.4	1.26	1.15	1.37	1.5e-07	0.95	0.17	9.9e-07	InflammAgeAccel
oth_anaemia	Anaemia - other	Haematological/Immunological conditions	14297	487	0.639	62	14.4	1.24	1.12	1.37	2.9e-05	0.17	0.17	0.000103459	GrimAgeAccel
oth_anaemia	Anaemia - other	Haematological/Immunological conditions	14297	487	0.639	62	14.4	1.23	1.13	1.35	2.5e-06	0.29	0.16	1.28155e-05	PhenoAgeAccel
oth_anaemia	Anaemia - other	Haematological/Immunological conditions	14297	487	0.639	62	14.4	1.19	1.09	1.3	0.00012	0.45	0.17	0.00034623	CRP Levels
oth_anaemia	Anaemia - other	Haematological/Immunological conditions	14297	487	0.639	62	14.4	0.956	0.876	1.04	0.32	0.94	0.16	0.384	SkinBloodAgeAccel
oth_organisms	Infection - Other organisms	Infectious Diseases	13976	1130	0.564	63.3	13.4	1.42	1.34	1.51	2.5e-29	0.86	0.76	1.46667e-27	GrimAgeAccel
oth_organisms	Infection - Other organisms	Infectious Diseases	13976	1130	0.564	63.3	13.4	1.41	1.33	1.5	1.7e-28	0.79	0.76	8.16e-27	DunedinPACE
oth_organisms	Infection - Other organisms	Infectious Diseases	13976	1130	0.564	63.3	13.4	1.19	1.12	1.25	1.4e-09	0.92	0.82	1.60696e-08	PhenoAgeAccel
oth_organisms	Infection - Other organisms	Infectious Diseases	13976	1130	0.564	63.3	13.4	1.19	1.12	1.26	1.1e-08	0.018	0.78	9.84407e-08	CRP Levels
oth_organisms	Infection - Other organisms	Infectious Diseases	13976	1130	0.564	63.3	13.4	1.14	1.07	1.2	1e-05	0.68	0.83	4.32787e-05	InflammAgeAccel
oth_organisms	Infection - Other organisms	Infectious Diseases	13976	1130	0.564	63.3	13.4	0.988	0.932	1.05	0.67	0.38	0.83	0.726407	SkinBloodAgeAccel
oth_organs	Infection - Other organs	Infectious Diseases	14517	578	0.574	62	13.6	1.39	1.27	1.51	2.3e-13	0.71	0.26	4.18759e-12	DunedinPACE
oth_organs	Infection - Other organs	Infectious Diseases	14517	578	0.574	62	13.6	1.33	1.22	1.46	2.4e-10	0.8	0.25	3.168e-09	GrimAgeAccel
oth_organs	Infection - Other organs	Infectious Diseases	14517	578	0.574	62	13.6	1.23	1.14	1.33	4.3e-07	0.94	0.25	2.60966e-06	PhenoAgeAccel
oth_organs	Infection - Other organs	Infectious Diseases	14517	578	0.574	62	13.6	1.16	1.08	1.26	0.00015	0.56	0.25	0.000423529	InflammAgeAccel
oth_organs	Infection - Other organs	Infectious Diseases	14517	578	0.574	62	13.6	1.12	1.04	1.22	0.0052	0.00087	0.24	0.0104	CRP Levels
oth_organs	Infection - Other organs	Infectious Diseases	14517	578	0.574	62	13.6	1	0.924	1.09	0.96	0.24	0.25	0.967328	SkinBloodAgeAccel
peripheral_arterial_disease	Peripheral Arterial Disease	Diseases of the Circulatory System	12889	170	0.482	65.8	8.17	2.19	1.89	2.53	7.5e-26	0.92	0.27	3.04615e-24	GrimAgeAccel
peripheral_arterial_disease	Peripheral Arterial Disease	Diseases of the Circulatory System	12889	170	0.482	65.8	8.17	1.79	1.55	2.07	2.3e-15	0.63	0.28	5.52e-14	DunedinPACE
peripheral_arterial_disease	Peripheral Arterial Disease	Diseases of the Circulatory System	12889	170	0.482	65.8	8.17	1.35	1.16	1.56	0.0001	0.25	0.31	0.0003	CRP Levels
peripheral_arterial_disease	Peripheral Arterial Disease	Diseases of the Circulatory System	12889	170	0.482	65.8	8.17	1.3	1.17	1.44	1.2e-06	0.79	0.22	6.53196e-06	PhenoAgeAccel
peripheral_arterial_disease	Peripheral Arterial Disease	Diseases of the Circulatory System	12889	170	0.482	65.8	8.17	1.24	1.09	1.41	0.0015	0.93	0.28	0.00337021	InflammAgeAccel
peripheral_arterial_disease	Peripheral Arterial Disease	Diseases of the Circulatory System	12889	170	0.482	65.8	8.17	1.01	0.874	1.17	0.89	0.28	0.28	0.907181	SkinBloodAgeAccel
pri_other	Primary Malignancy - other	Cancers	13383	126	0.508	64.4	10.2	1.34	1.11	1.61	0.0025	0.31	0.0045	0.00534413	DunedinPACE
pri_other	Primary Malignancy - other	Cancers	13383	126	0.508	64.4	10.2	1.33	1.1	1.62	0.0039	0.34	0.0045	0.00801245	GrimAgeAccel
pri_other	Primary Malignancy - other	Cancers	13383	126	0.508	64.4	10.2	1.32	1.14	1.52	0.00017	0.96	0.0038	0.000477447	PhenoAgeAccel
pri_other	Primary Malignancy - other	Cancers	13383	126	0.508	64.4	10.2	1.25	1.06	1.46	0.0067	0.11	0.004	0.0132494	InflammAgeAccel
pri_other	Primary Malignancy - other	Cancers	13383	126	0.508	64.4	10.2	1.19	1.01	1.39	0.034	0.21	0.0039	0.0569905	SkinBloodAgeAccel
pri_other	Primary Malignancy - other	Cancers	13383	126	0.508	64.4	10.2	1	0.837	1.2	1	0.3	0.0039	1	CRP Levels
resp_failure	Respiratory Failure	Diseases of the Respiratory System	13015	71	0.62	68.1	9.07	2.01	1.59	2.54	6.5e-09	1	0.087	6.35556e-08	GrimAgeAccel
resp_failure	Respiratory Failure	Diseases of the Respiratory System	13015	71	0.62	68.1	9.07	1.65	1.31	2.08	2.2e-05	0.61	0.089	8.18028e-05	DunedinPACE
resp_failure	Respiratory Failure	Diseases of the Respiratory System	13015	71	0.62	68.1	9.07	1.49	1.19	1.86	0.00044	0.64	0.081	0.00110629	CRP Levels
resp_failure	Respiratory Failure	Diseases of the Respiratory System	13015	71	0.62	68.1	9.07	1.29	1.06	1.56	0.011	0.54	0.073	0.0208921	PhenoAgeAccel
resp_failure	Respiratory Failure	Diseases of the Respiratory System	13015	71	0.62	68.1	9.07	1.23	1.01	1.49	0.039	0.39	0.072	0.0639503	SkinBloodAgeAccel
resp_failure	Respiratory Failure	Diseases of the Respiratory System	13015	71	0.62	68.1	9.07	1.13	0.912	1.4	0.26	0.66	0.072	0.325308	InflammAgeAccel
sec_bone	Secondary Malignancy - Bone	Cancers	12509	120	0.483	65.3	9.27	1.58	1.31	1.9	1.2e-06	0.33	0.98	6.53196e-06	GrimAgeAccel
sec_bone	Secondary Malignancy - Bone	Cancers	12509	120	0.483	65.3	9.27	1.49	1.25	1.79	1.3e-05	0.042	0.99	5.23969e-05	DunedinPACE
sec_bone	Secondary Malignancy - Bone	Cancers	12509	120	0.483	65.3	9.27	1.32	1.11	1.57	0.0017	0.29	0.99	0.00378734	CRP Levels
sec_bone	Secondary Malignancy - Bone	Cancers	12509	120	0.483	65.3	9.27	1.17	0.989	1.38	0.067	0.69	0.96	0.101364	InflammAgeAccel
sec_bone	Secondary Malignancy - Bone	Cancers	12509	120	0.483	65.3	9.27	1.09	0.916	1.3	0.33	0.48	0.96	0.395102	PhenoAgeAccel
sec_bone	Secondary Malignancy - Bone	Cancers	12509	120	0.483	65.3	9.27	1.02	0.854	1.21	0.84	0.89	0.96	0.873071	SkinBloodAgeAccel
sec_lung	Secondary Malignancy - Lung	Cancers	12035	91	0.626	66.7	8.89	1.45	1.15	1.82	0.0017	0.75	0.86	0.00378734	GrimAgeAccel
sec_lung	Secondary Malignancy - Lung	Cancers	12035	91	0.626	66.7	8.89	1.37	1.1	1.7	0.0052	0.74	0.86	0.0104	DunedinPACE
sec_lung	Secondary Malignancy - Lung	Cancers	12035	91	0.626	66.7	8.89	1.24	1.02	1.49	0.027	0.89	0.87	0.0459871	InflammAgeAccel
sec_lung	Secondary Malignancy - Lung	Cancers	12035	91	0.626	66.7	8.89	1.21	0.98	1.49	0.076	0.15	0.85	0.113356	CRP Levels
sec_lung	Secondary Malignancy - Lung	Cancers	12035	91	0.626	66.7	8.89	1.2	0.994	1.45	0.058	0.94	0.87	0.0892828	PhenoAgeAccel
sec_lung	Secondary Malignancy - Lung	Cancers	12035	91	0.626	66.7	8.89	0.948	0.771	1.16	0.61	0.91	0.87	0.676639	SkinBloodAgeAccel
sec_pulm_htn	Secondary Pulmonary Hypertension	Diseases of the Circulatory System	10301	30	0.533	72.1	8.48	2.16	1.51	3.08	2.1e-05	0.88	0.043	7.92e-05	GrimAgeAccel
sec_pulm_htn	Secondary Pulmonary Hypertension	Diseases of the Circulatory System	10301	30	0.533	72.1	8.48	1.94	1.44	2.62	1.6e-05	0.79	0.041	6.21176e-05	CRP Levels
sec_pulm_htn	Secondary Pulmonary Hypertension	Diseases of the Circulatory System	10301	30	0.533	72.1	8.48	1.67	1.33	2.09	9.5e-06	0.97	0.025	4.21513e-05	InflammAgeAccel
sec_pulm_htn	Secondary Pulmonary Hypertension	Diseases of the Circulatory System	10301	30	0.533	72.1	8.48	1.6	1.11	2.29	0.012	0.99	0.04	0.022548	DunedinPACE
sec_pulm_htn	Secondary Pulmonary Hypertension	Diseases of the Circulatory System	10301	30	0.533	72.1	8.48	1.49	1.19	1.87	0.00063	0.51	0.027	0.00154716	PhenoAgeAccel
sec_pulm_htn	Secondary Pulmonary Hypertension	Diseases of the Circulatory System	10301	30	0.533	72.1	8.48	1.46	1.2	1.76	0.0001	0.13	0.023	0.0003	SkinBloodAgeAccel
sepsis	Sepsis	Infectious Diseases	13538	202	0.485	68.9	10.9	1.45	1.26	1.68	5.2e-07	0.67	0.72	3.12e-06	DunedinPACE
sepsis	Sepsis	Infectious Diseases	13538	202	0.485	68.9	10.9	1.38	1.18	1.61	4.6e-05	0.39	0.75	0.000156697	GrimAgeAccel
sepsis	Sepsis	Infectious Diseases	13538	202	0.485	68.9	10.9	1.36	1.18	1.56	1.1e-05	0.43	0.73	4.6464e-05	CRP Levels
sepsis	Sepsis	Infectious Diseases	13538	202	0.485	68.9	10.9	1.29	1.15	1.46	2.2e-05	0.5	0.78	8.18028e-05	PhenoAgeAccel
sepsis	Sepsis	Infectious Diseases	13538	202	0.485	68.9	10.9	1.24	1.09	1.41	0.0008	0.36	0.78	0.00192	InflammAgeAccel
sepsis	Sepsis	Infectious Diseases	13538	202	0.485	68.9	10.9	1.09	0.955	1.24	0.2	0.13	0.77	0.259459	SkinBloodAgeAccel
skin	Infection - Skin	Infectious Diseases	14468	280	0.521	59.8	13.6	1.28	1.13	1.45	0.00012	0.59	0.4	0.00034623	DunedinPACE
skin	Infection - Skin	Infectious Diseases	14468	280	0.521	59.8	13.6	1.25	1.13	1.39	1.6e-05	0.68	0.38	6.21176e-05	PhenoAgeAccel
skin	Infection - Skin	Infectious Diseases	14468	280	0.521	59.8	13.6	1.18	1.04	1.34	0.013	0.95	0.4	0.024169	GrimAgeAccel
skin	Infection - Skin	Infectious Diseases	14468	280	0.521	59.8	13.6	1.16	1.03	1.3	0.015	0.28	0.4	0.0274048	CRP Levels
skin	Infection - Skin	Infectious Diseases	14468	280	0.521	59.8	13.6	1.06	0.944	1.19	0.32	0.87	0.39	0.384	InflammAgeAccel
skin	Infection - Skin	Infectious Diseases	14468	280	0.521	59.8	13.6	0.962	0.856	1.08	0.51	0.22	0.39	0.580345	SkinBloodAgeAccel
TIA	Transient Ischaemic Attack	Diseases of the Circulatory System	12680	254	0.5	67	9.63	1.43	1.25	1.62	8.9e-08	0.37	0.73	6.10286e-07	DunedinPACE
TIA	Transient Ischaemic Attack	Diseases of the Circulatory System	12680	254	0.5	67	9.63	1.35	1.18	1.55	2e-05	0.031	0.74	7.65217e-05	GrimAgeAccel
TIA	Transient Ischaemic Attack	Diseases of the Circulatory System	12680	254	0.5	67	9.63	1.19	1.06	1.33	0.0026	0.73	0.71	0.00551325	PhenoAgeAccel
TIA	Transient Ischaemic Attack	Diseases of the Circulatory System	12680	254	0.5	67	9.63	1.17	1.04	1.33	0.012	0.94	0.74	0.022548	CRP Levels
TIA	Transient Ischaemic Attack	Diseases of the Circulatory System	12680	254	0.5	67	9.63	1.12	1	1.26	0.05	0.67	0.72	0.0781065	SkinBloodAgeAccel
TIA	Transient Ischaemic Attack	Diseases of the Circulatory System	12680	254	0.5	67	9.63	1.07	0.951	1.21	0.26	0.31	0.72	0.325308	InflammAgeAccel
uti	Urinary Tract Infection	Infectious Diseases	14662	529	0.628	66.1	13.3	1.27	1.16	1.4	2.2e-07	0.28	0.098	1.39952e-06	DunedinPACE
uti	Urinary Tract Infection	Infectious Diseases	14662	529	0.628	66.1	13.3	1.25	1.14	1.38	3.9e-06	0.088	0.097	1.872e-05	GrimAgeAccel
uti	Urinary Tract Infection	Infectious Diseases	14662	529	0.628	66.1	13.3	1.16	1.07	1.26	0.00026	0.062	0.088	0.000693333	InflammAgeAccel
uti	Urinary Tract Infection	Infectious Diseases	14662	529	0.628	66.1	13.3	1.15	1.06	1.24	0.0011	0.047	0.089	0.00255859	PhenoAgeAccel
uti	Urinary Tract Infection	Infectious Diseases	14662	529	0.628	66.1	13.3	1.03	0.946	1.13	0.48	0.42	0.09	0.554573	CRP Levels
uti	Urinary Tract Infection	Infectious Diseases	14662	529	0.628	66.1	13.3	1.02	0.938	1.11	0.65	0.00029	0.089	0.710559	SkinBloodAgeAccel

## Sheet: Schmunk_et_al_2024_TableS8
Comparison	diff	lwr	upr	p.adj	Group
brown_bread_unit_cat.Daily-Never	-0.834851	-1.44727	-0.222431	0.00114649	brown_bread_unit_cat
brown_bread_unit_cat.5-6 days/week-Never	-0.941577	-1.65626	-0.226893	0.00198274	brown_bread_unit_cat
brown_bread_unit_cat.2-4 days/week-Never	-0.814932	-1.45862	-0.171248	0.00358449	brown_bread_unit_cat
brown_bread_unit_cat.Daily-< once per week	-0.609601	-1.13856	-0.0806415	0.0120829	brown_bread_unit_cat
brown_bread_unit_cat.5-6 days/week-< once per week	-0.716327	-1.36093	-0.0717247	0.0181719	brown_bread_unit_cat
brown_bread_unit_cat.2-4 days/week-< once per week	-0.589682	-1.15454	-0.0248204	0.0340694	brown_bread_unit_cat
brown_bread_unit_cat.5-6 days/week-< once per month	-0.805583	-1.6479	0.03673	0.07162	brown_bread_unit_cat
brown_bread_unit_cat.Daily-< once per month	-0.698857	-1.45634	0.0586236	0.0932085	brown_bread_unit_cat
brown_bread_unit_cat.2-4 days/week-< once per month	-0.678938	-1.46191	0.104036	0.139544	brown_bread_unit_cat
brown_bread_unit_cat.1 day/week-Never	-0.638632	-1.41215	0.134886	0.184208	brown_bread_unit_cat
brown_bread_unit_cat.1 day/week-< once per week	-0.413382	-1.12266	0.295892	0.603516	brown_bread_unit_cat
brown_bread_unit_cat.1 day/week-< once per month	-0.502639	-1.39541	0.390137	0.642842	brown_bread_unit_cat
brown_bread_unit_cat.5-6 days/week-1 day/week	-0.302944	-0.975307	0.369419	0.838691	brown_bread_unit_cat
brown_bread_unit_cat.Daily-1 day/week	-0.196219	-0.758677	0.366239	0.947537	brown_bread_unit_cat
brown_bread_unit_cat.< once per week-Never	-0.22525	-0.974763	0.524263	0.97472	brown_bread_unit_cat
brown_bread_unit_cat.2-4 days/week-1 day/week	-0.176299	-0.772645	0.420047	0.976736	brown_bread_unit_cat
brown_bread_unit_cat.5-6 days/week-2-4 days/week	-0.126645	-0.644401	0.39111	0.99135	brown_bread_unit_cat
brown_bread_unit_cat.Daily-5-6 days/week	0.106725	-0.371606	0.585057	0.994739	brown_bread_unit_cat
brown_bread_unit_cat.< once per month-Never	-0.135994	-1.06106	0.789073	0.999498	brown_bread_unit_cat
brown_bread_unit_cat.< once per week-< once per month	-0.0892563	-0.961316	0.782804	0.999939	brown_bread_unit_cat
brown_bread_unit_cat.Daily-2-4 days/week	-0.0199197	-0.383729	0.34389	0.999999	brown_bread_unit_cat
dairy_unit_cat.5-6 days/week-1 day/week	-0.585105	-1.82766	0.657449	0.808255	dairy_unit_cat
dairy_unit_cat.5-6 days/week-< once per month	-1.39355	-4.48065	1.69354	0.837477	dairy_unit_cat
dairy_unit_cat.Daily-< once per month	-1.30166	-4.36004	1.75671	0.872254	dairy_unit_cat
dairy_unit_cat.Daily-1 day/week	-0.49321	-1.6626	0.676175	0.877023	dairy_unit_cat
dairy_unit_cat.2-4 days/week-< once per month	-1.21772	-4.31285	1.87741	0.908952	dairy_unit_cat
dairy_unit_cat.2-4 days/week-1 day/week	-0.409268	-1.67166	0.853123	0.963147	dairy_unit_cat
dairy_unit_cat.5-6 days/week-Never	-0.569224	-2.44536	1.30691	0.97348	dairy_unit_cat
dairy_unit_cat.5-6 days/week-< once per week	-0.481034	-2.21516	1.25309	0.983215	dairy_unit_cat
dairy_unit_cat.< once per week-< once per month	-0.91252	-4.39616	2.57111	0.987556	dairy_unit_cat
dairy_unit_cat.5-6 days/week-2-4 days/week	-0.175837	-0.847628	0.495954	0.987606	dairy_unit_cat
dairy_unit_cat.Daily-Never	-0.47733	-2.30583	1.35117	0.987778	dairy_unit_cat
dairy_unit_cat.1 day/week-< once per month	-0.80845	-4.07532	2.45842	0.990794	dairy_unit_cat
dairy_unit_cat.< once per month-Never	0.82433	-2.73213	4.38079	0.993527	dairy_unit_cat
dairy_unit_cat.Daily-< once per week	-0.38914	-2.07161	1.29333	0.993602	dairy_unit_cat
dairy_unit_cat.2-4 days/week-Never	-0.393388	-2.28272	1.49595	0.996401	dairy_unit_cat
dairy_unit_cat.Daily-5-6 days/week	0.0918944	-0.38259	0.566378	0.997594	dairy_unit_cat
dairy_unit_cat.2-4 days/week-< once per week	-0.305197	-2.05359	1.4432	0.998659	dairy_unit_cat
dairy_unit_cat.Daily-2-4 days/week	-0.0839425	-0.608182	0.440297	0.99918	dairy_unit_cat
dairy_unit_cat.1 day/week-< once per week	0.10407	-1.93297	2.14111	0.999999	dairy_unit_cat
dairy_unit_cat.< once per week-Never	-0.0881902	-2.56316	2.38678	1	dairy_unit_cat
dairy_unit_cat.1 day/week-Never	0.0158801	-2.14334	2.1751	1	dairy_unit_cat
eggs_unit_cat.< once per month-Never	-0.816777	-2.1314	0.497849	0.526216	eggs_unit_cat
eggs_unit_cat.1 day/week-< once per month	0.507517	-0.408563	1.4236	0.660435	eggs_unit_cat
eggs_unit_cat.2-4 days/week-< once per month	0.389253	-0.509469	1.28798	0.862611	eggs_unit_cat
eggs_unit_cat.< once per week-< once per month	0.414985	-0.54429	1.37426	0.863286	eggs_unit_cat
eggs_unit_cat.2-4 days/week-Never	-0.427523	-1.42928	0.574231	0.87078	eggs_unit_cat
eggs_unit_cat.Daily-Never	-0.448411	-1.62633	0.729508	0.92142	eggs_unit_cat
eggs_unit_cat.< once per week-Never	-0.401792	-1.45821	0.654626	0.921743	eggs_unit_cat
eggs_unit_cat.5-6 days/week-< once per month	0.401396	-0.68465	1.48744	0.931318	eggs_unit_cat
eggs_unit_cat.5-6 days/week-Never	-0.41538	-1.58812	0.757355	0.943641	eggs_unit_cat
eggs_unit_cat.2-4 days/week-1 day/week	-0.118264	-0.456605	0.220077	0.947051	eggs_unit_cat
eggs_unit_cat.Daily-< once per month	0.368366	-0.723276	1.46001	0.955242	eggs_unit_cat
eggs_unit_cat.1 day/week-Never	-0.309259	-1.32662	0.708097	0.973223	eggs_unit_cat
eggs_unit_cat.Daily-1 day/week	-0.139152	-0.845165	0.566862	0.997347	eggs_unit_cat
eggs_unit_cat.1 day/week-< once per week	0.0925325	-0.383893	0.568958	0.997555	eggs_unit_cat
eggs_unit_cat.5-6 days/week-1 day/week	-0.106121	-0.803451	0.591209	0.999387	eggs_unit_cat
eggs_unit_cat.Daily-< once per week	-0.046619	-0.807841	0.714603	0.999997	eggs_unit_cat
eggs_unit_cat.2-4 days/week-< once per week	-0.0257315	-0.467862	0.416399	0.999998	eggs_unit_cat
eggs_unit_cat.Daily-5-6 days/week	-0.0330307	-0.948862	0.882801	1	eggs_unit_cat
eggs_unit_cat.Daily-2-4 days/week	-0.0208875	-0.704227	0.662452	1	eggs_unit_cat
eggs_unit_cat.5-6 days/week-< once per week	-0.0135884	-0.766764	0.739587	1	eggs_unit_cat
eggs_unit_cat.5-6 days/week-2-4 days/week	0.0121431	-0.662221	0.686508	1	eggs_unit_cat
fruit_unit_cat.Daily-< once per week	-0.836562	-1.5069	-0.166221	0.0043869	fruit_unit_cat
fruit_unit_cat.Daily-1 day/week	-0.733682	-1.35415	-0.113214	0.0088761	fruit_unit_cat
fruit_unit_cat.5-6 days/week-< once per week	-0.885713	-1.65281	-0.118617	0.011819	fruit_unit_cat
fruit_unit_cat.5-6 days/week-1 day/week	-0.782833	-1.50675	-0.0589133	0.0241644	fruit_unit_cat
fruit_unit_cat.2-4 days/week-< once per week	-0.565161	-1.28047	0.150147	0.22972	fruit_unit_cat
fruit_unit_cat.Daily-2-4 days/week	-0.271401	-0.633746	0.0909445	0.290737	fruit_unit_cat
fruit_unit_cat.5-6 days/week-Never	-0.942692	-2.27164	0.38626	0.357578	fruit_unit_cat
fruit_unit_cat.5-6 days/week-< once per month	-0.878006	-2.12759	0.371574	0.369574	fruit_unit_cat
fruit_unit_cat.Daily-Never	-0.893542	-2.16909	0.382011	0.373416	fruit_unit_cat
fruit_unit_cat.Daily-< once per month	-0.828855	-2.02149	0.363777	0.38349	fruit_unit_cat
fruit_unit_cat.2-4 days/week-1 day/week	-0.462282	-1.13108	0.206516	0.390414	fruit_unit_cat
fruit_unit_cat.5-6 days/week-2-4 days/week	-0.320552	-0.840526	0.199423	0.535903	fruit_unit_cat
fruit_unit_cat.2-4 days/week-Never	-0.622141	-1.92189	0.677607	0.79592	fruit_unit_cat
fruit_unit_cat.2-4 days/week-< once per month	-0.557454	-1.77593	0.66102	0.828608	fruit_unit_cat
fruit_unit_cat.1 day/week-< once per week	-0.10288	-0.977724	0.771965	0.999863	fruit_unit_cat
fruit_unit_cat.1 day/week-Never	-0.159859	-1.55379	1.23407	0.999881	fruit_unit_cat
fruit_unit_cat.Daily-5-6 days/week	0.049151	-0.40699	0.505292	0.999918	fruit_unit_cat
fruit_unit_cat.1 day/week-< once per month	-0.0951726	-1.41364	1.2233	0.999992	fruit_unit_cat
fruit_unit_cat.< once per week-Never	-0.0569796	-1.47381	1.35985	1	fruit_unit_cat
fruit_unit_cat.< once per month-Never	-0.0646865	-1.79108	1.6617	1	fruit_unit_cat
fruit_unit_cat.< once per week-< once per month	0.00770695	-1.33496	1.35037	1	fruit_unit_cat
green_veg_unit_cat.5-6 days/week-Never	-1.08159	-1.99568	-0.167504	0.00880407	green_veg_unit_cat
green_veg_unit_cat.5-6 days/week-< once per week	-0.718911	-1.43359	-0.00422957	0.0475414	green_veg_unit_cat
green_veg_unit_cat.Daily-Never	-0.807057	-1.66969	0.0555726	0.084374	green_veg_unit_cat
green_veg_unit_cat.5-6 days/week-2-4 days/week	-0.416434	-0.883872	0.0510047	0.117926	green_veg_unit_cat
green_veg_unit_cat.2-4 days/week-Never	-0.665157	-1.50901	0.178695	0.232284	green_veg_unit_cat
green_veg_unit_cat.5-6 days/week-1 day/week	-0.448298	-1.02291	0.126311	0.243634	green_veg_unit_cat
green_veg_unit_cat.1 day/week-Never	-0.633293	-1.54091	0.274321	0.378421	green_veg_unit_cat
green_veg_unit_cat.Daily-< once per week	-0.444378	-1.09195	0.203191	0.399662	green_veg_unit_cat
green_veg_unit_cat.< once per month-Never	-0.757491	-2.09767	0.582688	0.638492	green_veg_unit_cat
green_veg_unit_cat.Daily-5-6 days/week	0.274533	-0.226009	0.775076	0.671158	green_veg_unit_cat
green_veg_unit_cat.2-4 days/week-< once per week	-0.302477	-0.924812	0.319858	0.783886	green_veg_unit_cat
green_veg_unit_cat.Daily-2-4 days/week	-0.1419	-0.498375	0.214574	0.904127	green_veg_unit_cat
green_veg_unit_cat.1 day/week-< once per week	-0.270613	-0.976996	0.43577	0.919147	green_veg_unit_cat
green_veg_unit_cat.< once per week-Never	-0.36268	-1.36486	0.639496	0.937686	green_veg_unit_cat
green_veg_unit_cat.Daily-1 day/week	-0.173765	-0.662386	0.314857	0.942568	green_veg_unit_cat
green_veg_unit_cat.< once per week-< once per month	0.394811	-0.818158	1.60778	0.962423	green_veg_unit_cat
green_veg_unit_cat.5-6 days/week-< once per month	-0.3241	-1.46537	0.817168	0.981054	green_veg_unit_cat
green_veg_unit_cat.1 day/week-< once per month	0.124198	-1.01189	1.26029	0.99991	green_veg_unit_cat
green_veg_unit_cat.2-4 days/week-< once per month	0.0923337	-0.993495	1.17816	0.99998	green_veg_unit_cat
green_veg_unit_cat.2-4 days/week-1 day/week	-0.0318643	-0.486514	0.422786	0.999994	green_veg_unit_cat
green_veg_unit_cat.Daily-< once per month	-0.0495667	-1.15005	1.05092	1	green_veg_unit_cat
liver_unit_cat.2-4 days/week-< once per month	1.34506	-0.0184875	2.7086	0.0560395	liver_unit_cat
liver_unit_cat.1 day/week-< once per month	0.65314	-0.0809106	1.38719	0.118874	liver_unit_cat
liver_unit_cat.2-4 days/week-Never	1.12097	-0.229282	2.47122	0.17884	liver_unit_cat
liver_unit_cat.2-4 days/week-< once per week	1.06948	-0.303917	2.44287	0.245736	liver_unit_cat
liver_unit_cat.< once per month-Never	-0.224085	-0.570702	0.122531	0.476038	liver_unit_cat
liver_unit_cat.< once per week-< once per month	0.275581	-0.152398	0.70356	0.481133	liver_unit_cat
liver_unit_cat.1 day/week-Never	0.429054	-0.280001	1.13811	0.558766	liver_unit_cat
liver_unit_cat.1 day/week-< once per week	0.377559	-0.374627	1.12974	0.756873	liver_unit_cat
liver_unit_cat.2-4 days/week-1 day/week	0.691917	-0.80537	2.1892	0.821721	liver_unit_cat
liver_unit_cat.Daily-< once per month	0.658853	-2.36957	3.68727	0.995417	liver_unit_cat
liver_unit_cat.5-6 days/week-< once per month	1.75815	-6.55969	10.076	0.99609	liver_unit_cat
liver_unit_cat.Daily-2-4 days/week	-0.686203	-3.98383	2.61143	0.996413	liver_unit_cat
liver_unit_cat.5-6 days/week-Never	1.53407	-6.78161	9.84975	0.998168	liver_unit_cat
liver_unit_cat.5-6 days/week-< once per week	1.48257	-6.8369	9.80204	0.998493	liver_unit_cat
liver_unit_cat.Daily-Never	0.434768	-2.58769	3.45723	0.999557	liver_unit_cat
liver_unit_cat.< once per week-Never	0.0514958	-0.332036	0.435028	0.999703	liver_unit_cat
liver_unit_cat.5-6 days/week-1 day/week	1.10501	-7.2358	9.44583	0.999725	liver_unit_cat
liver_unit_cat.Daily-< once per week	0.383272	-2.64959	3.41614	0.999791	liver_unit_cat
liver_unit_cat.Daily-5-6 days/week	-1.0993	-9.94247	7.74387	0.99981	liver_unit_cat
liver_unit_cat.5-6 days/week-2-4 days/week	0.413097	-8.0065	8.83269	0.999999	liver_unit_cat
liver_unit_cat.Daily-1 day/week	0.0057137	-3.08523	3.09666	1	liver_unit_cat
oily_fish_unit_cat.2-4 days/week-Never	-0.841415	-1.31933	-0.363498	4.42e-06	oily_fish_unit_cat
oily_fish_unit_cat.1 day/week-Never	-0.618207	-1.03044	-0.205977	0.000199052	oily_fish_unit_cat
oily_fish_unit_cat.< once per week-Never	-0.452494	-0.889353	-0.0156349	0.0366413	oily_fish_unit_cat
oily_fish_unit_cat.2-4 days/week-< once per week	-0.388921	-0.845428	0.0675851	0.154832	oily_fish_unit_cat
oily_fish_unit_cat.2-4 days/week-< once per month	-0.47487	-1.04161	0.0918726	0.170059	oily_fish_unit_cat
oily_fish_unit_cat.Daily-2-4 days/week	1.38541	-0.445911	3.21674	0.278948	oily_fish_unit_cat
oily_fish_unit_cat.< once per month-Never	-0.366545	-0.917585	0.184494	0.439562	oily_fish_unit_cat
oily_fish_unit_cat.Daily-1 day/week	1.16221	-0.653085	2.9775	0.488425	oily_fish_unit_cat
oily_fish_unit_cat.Daily-5-6 days/week	1.88429	-1.09864	4.86722	0.505416	oily_fish_unit_cat
oily_fish_unit_cat.5-6 days/week-Never	-1.34029	-3.7429	1.06232	0.652949	oily_fish_unit_cat
oily_fish_unit_cat.Daily-< once per week	0.996493	-0.824549	2.81753	0.673587	oily_fish_unit_cat
oily_fish_unit_cat.2-4 days/week-1 day/week	-0.223208	-0.656204	0.209788	0.732854	oily_fish_unit_cat
oily_fish_unit_cat.Daily-< once per month	0.910544	-0.94121	2.7623	0.774396	oily_fish_unit_cat
oily_fish_unit_cat.1 day/week-< once per month	-0.251661	-0.764229	0.260906	0.775638	oily_fish_unit_cat
oily_fish_unit_cat.1 day/week-< once per week	-0.165713	-0.552916	0.221491	0.869256	oily_fish_unit_cat
oily_fish_unit_cat.5-6 days/week-< once per month	-0.973746	-3.39559	1.44809	0.899835	oily_fish_unit_cat
oily_fish_unit_cat.5-6 days/week-< once per week	-0.887798	-3.28624	1.51064	0.930836	oily_fish_unit_cat
oily_fish_unit_cat.5-6 days/week-1 day/week	-0.722085	-3.11616	1.67199	0.974257	oily_fish_unit_cat
oily_fish_unit_cat.Daily-Never	0.543999	-1.28253	2.37053	0.975845	oily_fish_unit_cat
oily_fish_unit_cat.5-6 days/week-2-4 days/week	-0.498876	-2.90513	1.90738	0.996486	oily_fish_unit_cat
oily_fish_unit_cat.< once per week-< once per month	-0.0859485	-0.618525	0.446628	0.999142	oily_fish_unit_cat
other_fish_unit_cat.Daily-5-6 days/week	0.991133	-1.1588	3.14107	0.82339	other_fish_unit_cat
other_fish_unit_cat.5-6 days/week-< once per month	-0.706143	-2.44293	1.03064	0.894859	other_fish_unit_cat
other_fish_unit_cat.Daily-Never	0.580076	-0.936036	2.09619	0.91961	other_fish_unit_cat
other_fish_unit_cat.2-4 days/week-< once per month	-0.256341	-0.931181	0.418499	0.922188	other_fish_unit_cat
other_fish_unit_cat.Daily-2-4 days/week	0.54133	-0.894355	1.97702	0.924754	other_fish_unit_cat
other_fish_unit_cat.Daily-< once per week	0.519732	-0.917395	1.95686	0.937882	other_fish_unit_cat
other_fish_unit_cat.Daily-1 day/week	0.5088	-0.911703	1.9293	0.940607	other_fish_unit_cat
other_fish_unit_cat.< once per month-Never	0.295087	-0.537267	1.12744	0.943398	other_fish_unit_cat
other_fish_unit_cat.1 day/week-< once per month	-0.22381	-0.865717	0.418097	0.947675	other_fish_unit_cat
other_fish_unit_cat.< once per week-< once per month	-0.234743	-0.912645	0.443159	0.949352	other_fish_unit_cat
other_fish_unit_cat.5-6 days/week-1 day/week	-0.482333	-2.12409	1.15942	0.977462	other_fish_unit_cat
other_fish_unit_cat.5-6 days/week-< once per week	-0.4714	-2.12756	1.18476	0.980829	other_fish_unit_cat
other_fish_unit_cat.5-6 days/week-2-4 days/week	-0.449802	-2.10471	1.2051	0.9849	other_fish_unit_cat
other_fish_unit_cat.5-6 days/week-Never	-0.411056	-2.1362	1.31409	0.992486	other_fish_unit_cat
other_fish_unit_cat.Daily-< once per month	0.284989	-1.24436	1.81434	0.998061	other_fish_unit_cat
other_fish_unit_cat.1 day/week-Never	0.0712769	-0.538425	0.680979	0.999867	other_fish_unit_cat
other_fish_unit_cat.< once per week-Never	0.060344	-0.587146	0.707834	0.999965	other_fish_unit_cat
other_fish_unit_cat.2-4 days/week-1 day/week	-0.0325308	-0.399045	0.333983	0.999974	other_fish_unit_cat
other_fish_unit_cat.2-4 days/week-Never	0.038746	-0.605538	0.68303	0.999997	other_fish_unit_cat
other_fish_unit_cat.2-4 days/week-< once per week	-0.021598	-0.448024	0.404828	0.999999	other_fish_unit_cat
other_fish_unit_cat.1 day/week-< once per week	0.0109329	-0.361188	0.383054	1	other_fish_unit_cat
other_meat_unit_cat.2-4 days/week-< once per month	1.03052	0.210069	1.85098	0.00401005	other_meat_unit_cat
other_meat_unit_cat.Daily-< once per month	1.14591	0.169557	2.12226	0.00972575	other_meat_unit_cat
other_meat_unit_cat.2-4 days/week-1 day/week	0.39736	0.0327895	0.76193	0.0222922	other_meat_unit_cat
other_meat_unit_cat.5-6 days/week-< once per month	0.762277	-0.168223	1.69278	0.191915	other_meat_unit_cat
other_meat_unit_cat.Daily-1 day/week	0.512743	-0.129928	1.15541	0.21923	other_meat_unit_cat
other_meat_unit_cat.< once per week-< once per month	0.68162	-0.213357	1.5766	0.271098	other_meat_unit_cat
other_meat_unit_cat.2-4 days/week-< once per week	0.348905	-0.114244	0.812053	0.283908	other_meat_unit_cat
other_meat_unit_cat.1 day/week-< once per month	0.633165	-0.215003	1.48133	0.294734	other_meat_unit_cat
other_meat_unit_cat.Daily-< once per week	0.464288	-0.239005	1.16758	0.449288	other_meat_unit_cat
other_meat_unit_cat.Daily-Never	0.5685	-0.318248	1.45525	0.486691	other_meat_unit_cat
other_meat_unit_cat.2-4 days/week-Never	0.453117	-0.258366	1.1646	0.495115	other_meat_unit_cat
other_meat_unit_cat.< once per month-Never	-0.577407	-1.62272	0.467909	0.663607	other_meat_unit_cat
other_meat_unit_cat.Daily-5-6 days/week	0.383631	-0.364345	1.13161	0.737544	other_meat_unit_cat
other_meat_unit_cat.5-6 days/week-2-4 days/week	-0.268248	-0.796786	0.260291	0.747095	other_meat_unit_cat
other_meat_unit_cat.5-6 days/week-1 day/week	0.129112	-0.441498	0.699722	0.994321	other_meat_unit_cat
other_meat_unit_cat.5-6 days/week-Never	0.18487	-0.651128	1.02087	0.994989	other_meat_unit_cat
other_meat_unit_cat.Daily-2-4 days/week	0.115383	-0.490244	0.72101	0.997805	other_meat_unit_cat
other_meat_unit_cat.< once per week-Never	0.104213	-0.692057	0.900483	0.999744	other_meat_unit_cat
other_meat_unit_cat.5-6 days/week-< once per week	0.080657	-0.557458	0.718772	0.999791	other_meat_unit_cat
other_meat_unit_cat.1 day/week-< once per week	-0.0484551	-0.559091	0.462181	0.999961	other_meat_unit_cat
other_meat_unit_cat.1 day/week-Never	0.0557576	-0.687513	0.799028	0.99999	other_meat_unit_cat
other_veg_unit_cat.Daily-2-4 days/week	-0.274015	-0.60433	0.0562995	0.179581	other_veg_unit_cat
other_veg_unit_cat.5-6 days/week-2-4 days/week	-0.335311	-0.755841	0.0852194	0.219869	other_veg_unit_cat
other_veg_unit_cat.5-6 days/week-Never	-1.18957	-2.78959	0.410449	0.299625	other_veg_unit_cat
other_veg_unit_cat.5-6 days/week-1 day/week	-0.565397	-1.32664	0.195846	0.30083	other_veg_unit_cat
other_veg_unit_cat.Daily-Never	-1.12828	-2.70699	0.450435	0.348178	other_veg_unit_cat
other_veg_unit_cat.Daily-1 day/week	-0.504101	-1.21947	0.211267	0.36592	other_veg_unit_cat
other_veg_unit_cat.2-4 days/week-Never	-0.85426	-2.44015	0.731631	0.689926	other_veg_unit_cat
other_veg_unit_cat.5-6 days/week-< once per month	-0.984368	-2.87228	0.903544	0.722115	other_veg_unit_cat
other_veg_unit_cat.Daily-< once per month	-0.923072	-2.79296	0.946814	0.771131	other_veg_unit_cat
other_veg_unit_cat.< once per week-Never	-0.860976	-2.74298	1.02103	0.828642	other_veg_unit_cat
other_veg_unit_cat.1 day/week-Never	-0.624174	-2.3323	1.08395	0.934824	other_veg_unit_cat
other_veg_unit_cat.2-4 days/week-< once per month	-0.649057	-2.52501	1.22689	0.949554	other_veg_unit_cat
other_veg_unit_cat.2-4 days/week-1 day/week	-0.230086	-0.961163	0.500991	0.968159	other_veg_unit_cat
other_veg_unit_cat.< once per week-< once per month	-0.655773	-2.78793	1.47638	0.971605	other_veg_unit_cat
other_veg_unit_cat.5-6 days/week-< once per week	-0.328595	-1.42575	0.768556	0.975154	other_veg_unit_cat
other_veg_unit_cat.Daily-< once per week	-0.267299	-1.33313	0.798535	0.990116	other_veg_unit_cat
other_veg_unit_cat.1 day/week-< once per month	-0.418971	-2.39933	1.56139	0.99607	other_veg_unit_cat
other_veg_unit_cat.1 day/week-< once per week	0.236802	-1.01275	1.48635	0.997869	other_veg_unit_cat
other_veg_unit_cat.Daily-5-6 days/week	0.0612957	-0.331291	0.453882	0.99929	other_veg_unit_cat
other_veg_unit_cat.< once per month-Never	-0.205203	-2.63469	2.22429	0.99998	other_veg_unit_cat
other_veg_unit_cat.2-4 days/week-< once per week	0.00671597	-1.06972	1.08316	1	other_veg_unit_cat
poultry_unit_cat.Daily-Never	0.691394	-0.381572	1.76436	0.480221	poultry_unit_cat
poultry_unit_cat.Daily-2-4 days/week	0.418866	-0.381197	1.21893	0.718195	poultry_unit_cat
poultry_unit_cat.5-6 days/week-Never	0.441488	-0.477228	1.3602	0.792871	poultry_unit_cat
poultry_unit_cat.Daily-1 day/week	0.391489	-0.448058	1.23104	0.815345	poultry_unit_cat
poultry_unit_cat.1 day/week-Never	0.299905	-0.500049	1.09986	0.926688	poultry_unit_cat
poultry_unit_cat.2-4 days/week-Never	0.272528	-0.485883	1.03094	0.939706	poultry_unit_cat
poultry_unit_cat.< once per week-Never	0.340812	-0.641332	1.32296	0.948844	poultry_unit_cat
poultry_unit_cat.Daily-< once per week	0.350581	-0.664072	1.36523	0.949879	poultry_unit_cat
poultry_unit_cat.< once per month-Never	0.467371	-1.10279	2.03753	0.975916	poultry_unit_cat
poultry_unit_cat.5-6 days/week-2-4 days/week	0.168961	-0.408002	0.745923	0.977829	poultry_unit_cat
poultry_unit_cat.Daily-5-6 days/week	0.249905	-0.703485	1.2033	0.987511	poultry_unit_cat
poultry_unit_cat.5-6 days/week-1 day/week	0.141584	-0.488992	0.772159	0.994555	poultry_unit_cat
poultry_unit_cat.Daily-< once per month	0.224023	-1.36667	1.81472	0.999608	poultry_unit_cat
poultry_unit_cat.2-4 days/week-< once per month	-0.194843	-1.59278	1.2031	0.999631	poultry_unit_cat
poultry_unit_cat.5-6 days/week-< once per week	0.100676	-0.74921	0.950562	0.999857	poultry_unit_cat
poultry_unit_cat.1 day/week-< once per month	-0.167466	-1.58837	1.25344	0.999861	poultry_unit_cat
poultry_unit_cat.2-4 days/week-< once per week	-0.0682846	-0.741674	0.605105	0.999942	poultry_unit_cat
poultry_unit_cat.< once per week-< once per month	-0.126558	-1.65746	1.40434	0.999983	poultry_unit_cat
poultry_unit_cat.2-4 days/week-1 day/week	-0.027377	-0.386226	0.331472	0.999989	poultry_unit_cat
poultry_unit_cat.1 day/week-< once per week	-0.0409076	-0.760764	0.678949	0.999998	poultry_unit_cat
poultry_unit_cat.5-6 days/week-< once per month	-0.0258823	-1.51689	1.46512	1	poultry_unit_cat
